# Supplementary material for: Assessment of absolute risk of life-threatening cardiac events in long QT syndrome patients
Source: Front Cardiovasc Med. 2022 Oct 7;9:988951. doi: 10.3389/fcvm.2022.988951 (PMC9585302; doi:10.3389/fcvm.2022.988951)
Supplement: Supplementary file 2 [file Data_Sheet_2.ZIP]

Archive with 9 entries (7 files):
- Online Calculator New Formula/
- Online Calculator New Formula/getCumulativeSurvival.js
- Online Calculator New Formula/getEventFreeSurvival.js
- Online Calculator New Formula/main.html
- Online Calculator New Formula/mainScript.js
- Online Calculator New Formula/StyleSheets/
- Online Calculator New Formula/StyleSheets/StyleSheet.css
- Online Calculator New Formula/SurvFunction_EnrlBase.xlsx
- Online Calculator New Formula/web.config
