# Supplementary material for: Assessment of absolute risk of life-threatening cardiac events in long QT syndrome patients
Source: Front Cardiovasc Med. 2022 Oct 7;9:988951. doi: 10.3389/fcvm.2022.988951 (PMC9585302; doi:10.3389/fcvm.2022.988951)
Supplement: Supplementary file 2 [file Data_Sheet_2.ZIP › Online Calculator New Formula/getCumulativeSurvival.js]

function getCumulativeSurvival(Genotype, Gender, age, QTc, age_10_20, age_20_50, td_syncOffBB, td_syncBB, BB, LQT1, LQT2, LQT3) {
	var z;
	
	// Model 1: Calculating Z values for Unknown Genotypes
	if(Genotype == "Unknown"){
		if(Gender == "Female" && age <= 8){
			z = 0.08246*[(QTc-470)/10] - 0.37099*age_10_20 -1.16373*age_20_50 + 1.13618*td_syncOffBB + 1.76929*td_syncBB - 0.57985*BB - 1.00920*1;
			document.getElementById("Formula").innerHTML += "\n"+ "z = 0.08246*[("+QTc+"-470)/10] - 0.37099*"+age_10_20+"-1.16373*"+age_20_50+" + 1.13618*"+td_syncOffBB+" + 1.76929*"+td_syncBB+" - 0.57985*"+BB+" - 1.00920*1" + "= " + z;
		}
		else if(Gender == "Female" && age >= 13){
			z = 0.08246*[(QTc-470)/10] - 0.37099*age_10_20 -1.16373*age_20_50 + 1.13618*td_syncOffBB + 1.76929*td_syncBB - 0.57985*BB + 0.36882*1;
			document.getElementById("Formula").innerHTML += "\n"+ " z = 0.08246*[("+QTc+"-470)/10] - 0.37099*"+age_10_20+"-1.16373*"+age_20_50+" + 1.13618*"+td_syncOffBB+" + 1.76929*"+td_syncBB+" - 0.57985*"+BB+" + 0.36882*1"+ "= " + z;

		}
		else if(Gender == "Male"){
			z = 0.08246*[(QTc-470)/10] - 0.37099*age_10_20 -1.16373*age_20_50 + 1.13618*td_syncOffBB + 1.76929*td_syncBB - 0.57985*BB;
			document.getElementById("Formula").innerHTML += "\n"+ " z = 0.08246*[("+QTc+"-470)/10] - 0.37099*"+age_10_20+"-1.16373*"+age_20_50+" + 1.13618*"+td_syncOffBB+" + 1.76929*"+td_syncBB+" - 0.57985*"+BB+ "= " + z;
		}	
	}
	else {
		if(Gender == "Female" && age <= 8){
			z = 0.02349*[(QTc-470)/10] - 0.60304*age_10_20 -1.40408*age_20_50 + 0.86776*td_syncOffBB + 1.87711*td_syncBB - 0.73255*BB -1.91856*1 + 0.36233*LQT2 + 1.32168*LQT3;
			document.getElementById("Formula").innerHTML += "\n"+ " z = 0.02349*[("+QTc+"-470)/10] - 0.60304*"+age_10_20+"-1.40408*"+age_20_50+" + 0.86776*"+td_syncOffBB+" + 1.87711*"+td_syncBB+" - 0.73255*"+BB+"-1.91856*1 + 0.36233*"+LQT2+" + 1.32168*"+LQT3+ "= " + z;
		}
		else if(Gender == "Female" && age >= 13){
			z = 0.02349*[(QTc-470)/10] - 0.60304*age_10_20 -1.40408*age_20_50 + 0.86776*td_syncOffBB + 1.87711*td_syncBB - 0.73255*BB + 0.58295*1 + 0.36233*LQT2 + 1.32168*LQT3;
			document.getElementById("Formula").innerHTML += "\n"+ " z = 0.02349*[("+QTc+"-470)/10] - 0.60304*"+age_10_20+"-1.40408*"+age_20_50+" + 0.86776*"+td_syncOffBB+" + 1.87711*"+td_syncBB+" - 0.73255*"+BB+"0.58295*1 + 0.36233*"+LQT2+" + 1.32168*"+LQT3+ "= " + z;
		}	
		else if(Gender == "Male"){
			z = 0.02349*[(QTc-470)/10] - 0.60304*age_10_20 -1.40408*age_20_50 + 0.86776*td_syncOffBB + 1.87711*td_syncBB - 0.73255*BB + 0.36233*LQT2 + 1.32168*LQT3;
			document.getElementById("Formula").innerHTML += "\n"+ " z = 0.02349*[("+QTc+"-470)/10] - 0.60304*"+age_10_20+"-1.40408*"+age_20_50+" + 0.86776*"+td_syncOffBB+" + 1.87711*"+td_syncBB+" - 0.73255*"+BB+"+ 0.36233*"+LQT2+" + 1.32168*"+LQT3+ "= " + z;		
		}			
	}
	return z;
}
