# Supplementary material for: Assessment of absolute risk of life-threatening cardiac events in long QT syndrome patients
Source: Front Cardiovasc Med. 2022 Oct 7;9:988951. doi: 10.3389/fcvm.2022.988951 (PMC9585302; doi:10.3389/fcvm.2022.988951)
Supplement: Supplementary file 2 [file Data_Sheet_2.ZIP › Online Calculator New Formula/getEventFreeSurvival.js]

function getEventFreeSurvival(numYears, Genotype) {
	var yearArrayGeno = [.0000,.1838,.2522,.3202,1.3224,1.5386,1.7249,3.2359,3.3619,3.8416,4.0461,4.2816,5.3276,5.7985,6.0694,6.2619,6.9300,7.0175,7.0331,7.2360,7.5183,7.8031,8.2569,8.2873,8.9113,9.1940,9.2051,9.6043,9.7195,9.8347,9.9630,10.0286,10.2203,10.4035,10.4719,11.2281,11.3701,12.3699,12.3836,12.6980,13.4920,14.9788,16.2496,16.4162,16.8622,17.5194,19.1211,25.5607]
	var survivalArrayGeno = [1.000000,.999052,.998100,.997136,.996188,.995238,.994282,.993329,.992368,.991401,.990434,.989449,.988450,.987445,.986409,.985361,.984314,.983263,.982207,.981132,.980043,.978933,.977808,.976677,.975555,.974388,.973219,.972029,.970834,.969602,.968347,.967077,.965780,.964484,.963195,.961942,.960686,.959386,.958086,.956795,.955626,.954244,.952688,.951147,.949515,.947834,.945553,.941218]
	var yearArrayClin = [.0000,.0521,.1838,.2522,.3754,.3804,.4077,.4705,.5503,.8017,.8897,.9692,2.0205,2.1904,2.7273,2.7435,2.7684,3.2359,3.2934,3.3619,3.6936,3.7891,3.8277,3.8416,3.8957,4.0461,4.1723,4.2353,4.2870,4.3862,4.7635,4.8319,5.3855,5.6399,5.9242,6.0694,6.2619,6.4177,6.4454,6.7382,6.9291,6.9300,7.0175,7.0331,7.4772,7.5183,7.7784,7.8031,7.9562,8.0242,8.2873,8.9113,9.1940,9.6043,9.8347,9.9001,9.9630,10.1193,10.2203,10.4035,10.4120,10.4719,10.5842,11.2281,11.3701,12.2845,12.5035,12.6980,16.2496,16.4162,16.8622,17.5194,18.9593,19.1211,21.5935,21.6870,23.5813,24.8651];
	var survivalArrayClin = [1.000000,.999472,.998940,.998409,.997872,.997334,.996795,.996255,.995717,.995183,.994650,.994119,.993585,.993051,.992523,.991994,.991461,.990917,.990373,.989832,.989288,.988746,.988204,.987660,.987116,.986571,.986022,.985471,.984915,.984356,.983795,.983232,.982658,.982088,.981506,.980914,.980316,.979717,.979117,.978512,.977904,.977292,.976678,.976062,.975428,.974794,.974142,.973487,.972823,.972155,.971475,.970771,.970052,.969319,.968561,.967799,.967035,.966263,.965488,.964705,.963920,.963138,.962349,.961548,.960744,.959876,.959006,.958122,.956919,.955686,.954381,.953000,.951205,.949313,.946658,.943910,.940265,.935972];
	var survival;
	var yearArray;
	var survivalArray;
	if (Genotype == "Unknown"){
		yearArray = yearArrayClin;
		survivalArray = survivalArrayClin;
	}
	else {
		yearArray = yearArrayGeno;
		survivalArray = survivalArrayGeno;
	}
	for (var i = 0; i < yearArray.length; i++) {
		if (numYears > yearArray[i]) {
			survival = survivalArray[i];
		}
		else if (numYears <= yearArray[i]) {
			break;
		}
	}
	return survival;
}
