# Supplementary material for: Assessment of absolute risk of life-threatening cardiac events in long QT syndrome patients
Source: Front Cardiovasc Med. 2022 Oct 7;9:988951. doi: 10.3389/fcvm.2022.988951 (PMC9585302; doi:10.3389/fcvm.2022.988951)
Supplement: Supplementary file 2 [file Data_Sheet_2.ZIP › Online Calculator New Formula/mainScript.js]

function checkGenotype(selectObject) { 
	var selection = selectObject.value;
	if (selection == 'Unknown') {
		alert("Only clinical factors (age, gender, QTc, syncope history, and beta blocker) treatment were used for risk calculation");
	}
}


function Submit() {
	document.getElementById("Formula").innerHTML = "";
    var FormElements = document.getElementById("form");
	// Calculate exact age based on input
	var birthDate = new Date(FormElements.elements[0].value);
	var currentDate = new Date();
	var age = (currentDate-birthDate) / (1000 * 60 * 60 * 24 * 365.25); 

	var Gender = FormElements.elements[1].value;
	var QTc = FormElements.elements[2].value;
	var SyncopeHistory = FormElements.elements[3].value;
	var Genotype = FormElements.elements[4].value;
	var BBFlag1 = document.getElementById("BBFlagBox").checked;
	var BBFlag2 = document.getElementById("BBFlagBox2").checked;
	var BBFlag;
	var age_10_20;
	var age_20_50;
	var LQT1;
	var LQT2;
	var LQT3;
	// Determine coding for age at enrollment
	if(age < 10){
		age_10_20 = 0;
		age_20_50 = 0;
	}
	else if(age >= 10 && age < 20){
		age_10_20 = 1;
		age_20_50 = 0;
	}
	else if(age >= 20 && age < 50){
		age_10_20 = 0;
		age_20_50 = 1;
	}
	// Determine values for BB
	if (BBFlag1 == true){
		BBFlag = true;
	}
	else if (BBFlag2 == true){
		BBFlag = false;
	}
	if (BBFlag == true) {
		BB = 1;
	}
	else {
		BB = 0;
	}
	// Determine values for td_syncOffBB, td_syncBB
	if (SyncopeHistory == "OnBB") {
		td_syncBB = 1;
		td_syncOffBB = 0;
	}
	else if (SyncopeHistory == "OffBB") {
		td_syncBB = 0;
		td_syncOffBB = 1;
	}
	else if (SyncopeHistory == "None") {
		td_syncBB = 0;
		td_syncOffBB = 0;
	}
	// Determine values for LQT1, LQT2, LQT3
	if (Genotype == "LQT1") {
		LQT1 = 1;
		LQT2 = 0;
		LQT3 = 0;
	}
	else if (Genotype == "LQT2") {
		LQT1 = 0;
		LQT2 = 1;
		LQT3 = 0;
	}
	else if (Genotype == "LQT3") {
		LQT1 = 0;
		LQT2 = 0;
		LQT3 = 1;
	}	
	// Call function to return the event free survival probability
	var survival;
	var survival_t1;
	var survival_t2;

	var z;
	var s_t1_z0;
	var s_t1_z1;
	if (Gender == "Female" && age > 8 && age < 13){
		survival_t1 = getEventFreeSurvival(13-age, Genotype);
		survival_t2 = getEventFreeSurvival(5, Genotype);
		s_t1_z0 = getCumulativeSurvival(Genotype, Gender, 8, QTc, age_10_20, age_20_50, td_syncOffBB, td_syncBB, BB, LQT1, LQT2, LQT3)
		s_t1_z1 = getCumulativeSurvival(Genotype, Gender, 13, QTc, age_10_20, age_20_50, td_syncOffBB, td_syncBB, BB, LQT1, LQT2, LQT3)
		p = Math.pow(survival_t1,Math.exp(s_t1_z0)) * (Math.pow(survival_t2,Math.exp(s_t1_z1))/Math.pow(survival_t1,Math.exp(s_t1_z1)))
		document.getElementById("Formula").innerHTML += "\np = 1-" + survival_t1 + "^exp(" + s_t1_z0 + ") * (" + survival_t2 + "/" + survival_t1 + ")^exp(" + s_t1_z1 + ")";
		document.getElementById("Formula").innerHTML += "\nPercent Risk = " + (1-p)*100 +"%";
	}
	else {
		survival = getEventFreeSurvival(5, Genotype);
		z = getCumulativeSurvival(Genotype, Gender, age, QTc, age_10_20, age_20_50, td_syncOffBB, td_syncBB, BB, LQT1, LQT2, LQT3)
		p = Math.pow(survival,Math.exp(z));
		document.getElementById("Formula").innerHTML += "\np = 1-" +p;
		document.getElementById("Formula").innerHTML += "\nPercent Risk = " + (1-p)*100+"%";
	}
	document.getElementById("SurvivalLabel").innerHTML = "5-year risk since age " + age.toFixed(1) + ":      " + ((1-p)*100).toFixed(2) + "%";
}
function ClearAll() {
	document.getElementById("form").reset();
	document.getElementById("SurvivalLabel").innerHTML = "";
	document.getElementById("Formula").innerHTML = "";

}
