# Supplementary material for: Assessment of absolute risk of life-threatening cardiac events in long QT syndrome patients
Source: Front Cardiovasc Med. 2022 Oct 7;9:988951. doi: 10.3389/fcvm.2022.988951 (PMC9585302; doi:10.3389/fcvm.2022.988951)
Supplement: Supplementary file 2 [file Data_Sheet_2.ZIP › Online Calculator New Formula/StyleSheets/StyleSheet.css]

header
{
	min-height:40px;
	width:100%;
	position:fixed;
	background-color:#333333
}
object {
	margin: auto;
}
h2,label,p,h1,h3
{
	font-family: Arial Narrow;	
}

footer
{
	min-height:100px;
	background-color:#f6f6f6;
	color:black;	
}

body 
{
	background-color: #FFF;
	padding: 0;
	margin:0;
}
#content 
{
	margin-top: 100px;
	margin-left: auto;
    margin-right: auto;
}

ul.navbar 
{
    list-style-type: none;
    margin: 0 2px;
    padding: 0;
    overflow: hidden;
    display: flex;
    justify-content: space-around;
    background-color: #333333
}

li.link 
{
    float: left;
}

li a, .dropbtn 
{
    display: inline-block;
    color: #adadad;
    text-align: center;
    padding: 14px 16px;
    text-decoration: none;
    font-size:18px;
    font-weight: 100;
	font-family: Arial Narrow;
}

li.dropdown 
{
    display: inline-block;
}

.dropdown-content a:hover 
{
	background-color: #7c7971
}

.dropdown-content {
    display: none;
    position: absolute;
    background-color: #333333;
    min-width: 160px;
    z-index: 1;
}

.dropdown-content a {
    color: black;
    padding: 12px 16px;
    text-decoration: none;
    display: block;
    text-align: left;
}

ul li:hover a{ 
     color:#FFF;
}

.dropdown:hover .dropdown-content {
    display: block;
}
#inline
{
    float: none;
    display: inline-block;
    vertical-align: middle;	
}
p 
{
    margin-top: 30px;
    margin-bottom: 30px;
    margin-right: 30px;
    margin-left: 30px;
}
p.paragraph
{
	margin-top: 0px;
}
ul.bullet
{
	style="padding-left: 50px;
}
#name
{
	text-align:center;
	font-family: Arial Narrow;
	font-size: 20px;
}
#title
{
	text-align:center;
	font-family: Arial Narrow;
	font-size: 15px;
	color: #f05123;
}
#Department
{
	text-align:center;
	font-family: Arial Narrow;
	font-size: 15px;
}
#margin_left
{
	margin-left:70px;	
}
#margin_both
{
	margin-left:70px;	
	margin-right:70px;	
}
