# Supplementary material for: Assessment of absolute risk of life-threatening cardiac events in long QT syndrome patients
Source: Front Cardiovasc Med. 2022 Oct 7;9:988951. doi: 10.3389/fcvm.2022.988951 (PMC9585302; doi:10.3389/fcvm.2022.988951)
Supplement: Supplementary file 2 [file Data_Sheet_2.ZIP › Online Calculator New Formula/SurvFunction_EnrlBase.xlsx]

## Sheet: Clin_Enrlbase
Obs	Year	Survival
1	0	1
2	0.0520986	0.999472
3	0.183773	0.99894
4	0.252193	0.998409
5	0.375438	0.997872
6	0.380374	0.997334
7	0.4077	0.996795
8	0.470515	0.996255
9	0.550298	0.995717
10	0.801715	0.995183
11	0.889725	0.99465
12	0.969225	0.994119
13	2.02047	0.993585
14	2.1904	0.993051
15	2.72728	0.992523
16	2.74347	0.991994
17	2.76842	0.991461
18	3.2359	0.990917
19	3.29336	0.990373
20	3.36193	0.989832
21	3.69358	0.989288
22	3.78913	0.988746
23	3.82775	0.988204
24	3.84164	0.98766
25	3.89574	0.987116
26	4.04613	0.986571
27	4.17233	0.986022
28	4.23534	0.985471
29	4.28701	0.984915
30	4.38621	0.984356
31	4.76351	0.983795
32	4.83188	0.983232
33	5.38545	0.982658
34	5.63986	0.982088
35	5.92421	0.981506
36	6.06939	0.980914
37	6.26191	0.980316
38	6.41772	0.979717
39	6.44538	0.979117
40	6.73821	0.978512
41	6.92907	0.977904
42	6.92996	0.977292
43	7.01747	0.976678
44	7.03313	0.976062
45	7.47722	0.975428
46	7.51831	0.974794
47	7.77844	0.974142
48	7.80305	0.973487
49	7.95619	0.972823
50	8.02423	0.972155
51	8.28726	0.971475
52	8.91133	0.970771
53	9.19399	0.970052
54	9.6043	0.969319
55	9.83465	0.968561
56	9.9001	0.967799
57	9.96295	0.967035
58	10.1193	0.966263
59	10.2203	0.965488
60	10.4035	0.964705
61	10.412	0.96392
62	10.4719	0.963138
63	10.5842	0.962349
64	11.2281	0.961548
65	11.3701	0.960744
66	12.2845	0.959876
67	12.5035	0.959006
68	12.698	0.958122
69	16.2496	0.956919
70	16.4162	0.955686
71	16.8622	0.954381
72	17.5194	0.953
73	18.9593	0.951205
74	19.1211	0.949313
75	21.5935	0.946658
76	21.687	0.94391
77	23.5813	0.940265
78	24.8651	0.935972

## Sheet: Geno_EnrlBase
Obs	Year	Survival
1	0	1
2	0.183773	0.999052
3	0.252193	0.9981
4	0.320248	0.997136
5	1.32245	0.996188
6	1.53855	0.995238
7	1.72485	0.994282
8	3.2359	0.993329
9	3.36193	0.992368
10	3.84164	0.991401
11	4.04613	0.990434
12	4.28163	0.989449
13	5.32762	0.98845
14	5.79847	0.987445
15	6.06939	0.986409
16	6.26191	0.985361
17	6.92996	0.984314
18	7.01747	0.983263
19	7.03313	0.982207
20	7.23599	0.981132
21	7.51831	0.980043
22	7.80305	0.978933
23	8.25693	0.977808
24	8.28726	0.976677
25	8.91133	0.975555
26	9.19399	0.974388
27	9.20508	0.973219
28	9.6043	0.972029
29	9.71946	0.970834
30	9.83465	0.969602
31	9.96295	0.968347
32	10.0286	0.967077
33	10.2203	0.96578
34	10.4035	0.964484
35	10.4719	0.963195
36	11.2281	0.961942
37	11.3701	0.960686
38	12.3699	0.959386
39	12.3836	0.958086
40	12.698	0.956795
41	13.492	0.955626
42	14.9788	0.954244
43	16.2496	0.952688
44	16.4162	0.951147
45	16.8622	0.949515
46	17.5194	0.947834
47	19.1211	0.945553
48	25.5607	0.941218
