# Supplementary material for: Assessment of absolute risk of life-threatening cardiac events in long QT syndrome patients
Source: Front Cardiovasc Med. 2022 Oct 7;9:988951. doi: 10.3389/fcvm.2022.988951 (PMC9585302; doi:10.3389/fcvm.2022.988951)
Supplement: Supplementary file 2 [file Data_Sheet_2.ZIP › Online Calculator New Formula/web.config]

<?xml version="1.0"?>
<!-- 
    Note: As an alternative to hand editing this file you can use the 
    web admin tool to configure settings for your application. Use
    the Website->Asp.Net Configuration option in Visual Studio.
    A full list of settings and comments can be found in 
    machine.config.comments usually located in 
    \Windows\Microsoft.Net\Framework\v2.x\Config 
-->
<configuration>
  <configSections>
    <sectionGroup name="system.web.extensions" type="System.Web.Configuration.SystemWebExtensionsSectionGroup, System.Web.Extensions, Version=3.5.0.0, Culture=neutral, PublicKeyToken=31BF3856AD364E35">
      <sectionGroup name="scripting" type="System.Web.Configuration.ScriptingSectionGroup, System.Web.Extensions, Version=3.5.0.0, Culture=neutral, PublicKeyToken=31BF3856AD364E35">
        <section name="scriptResourceHandler" type="System.Web.Configuration.ScriptingScriptResourceHandlerSection, System.Web.Extensions, Version=3.5.0.0, Culture=neutral, PublicKeyToken=31BF3856AD364E35" requirePermission="false" allowDefinition="MachineToApplication"/>
        <sectionGroup name="webServices" type="System.Web.Configuration.ScriptingWebServicesSectionGroup, System.Web.Extensions, Version=3.5.0.0, Culture=neutral, PublicKeyToken=31BF3856AD364E35">
          <section name="jsonSerialization" type="System.Web.Configuration.ScriptingJsonSerializationSection, System.Web.Extensions, Version=3.5.0.0, Culture=neutral, PublicKeyToken=31BF3856AD364E35" requirePermission="false" allowDefinition="Everywhere"/>
          <section name="profileService" type="System.Web.Configuration.ScriptingProfileServiceSection, System.Web.Extensions, Version=3.5.0.0, Culture=neutral, PublicKeyToken=31BF3856AD364E35" requirePermission="false" allowDefinition="MachineToApplication"/>
          <section name="authenticationService" type="System.Web.Configuration.ScriptingAuthenticationServiceSection, System.Web.Extensions, Version=3.5.0.0, Culture=neutral, PublicKeyToken=31BF3856AD364E35" requirePermission="false" allowDefinition="MachineToApplication"/>
          <section name="roleService" type="System.Web.Configuration.ScriptingRoleServiceSection, System.Web.Extensions, Version=3.5.0.0, Culture=neutral, PublicKeyToken=31BF3856AD364E35" requirePermission="false" allowDefinition="MachineToApplication"/>
        </sectionGroup>
      </sectionGroup>
    </sectionGroup>
  </configSections>
  <appSettings/>
  <connectionStrings/>
  <system.web>
    <!-- 
            Set compilation debug="true" to insert debugging 
            symbols into the compiled page. Because this 
            affects performance, set this value to true only 
            during development.

            Visual Basic options:
            Set strict="true" to disallow all data type conversions 
            where data loss can occur. 
            Set explicit="true" to force declaration of all variables.
        -->
    <compilation debug="true" strict="false" explicit="true">
      <assemblies>
        <add assembly="System.Core, Version=3.5.0.0, Culture=neutral, PublicKeyToken=B77A5C561934E089"/>
        <add assembly="System.Web.Extensions, Version=3.5.0.0, Culture=neutral, PublicKeyToken=31BF3856AD364E35"/>
        <add assembly="System.Data.DataSetExtensions, Version=3.5.0.0, Culture=neutral, PublicKeyToken=B77A5C561934E089"/>
        <add assembly="System.Xml.Linq, Version=3.5.0.0, Culture=neutral, PublicKeyToken=B77A5C561934E089"/>
      </assemblies>
    </compilation>
    <pages>
      <namespaces>
        <clear/>
        <add namespace="System"/>
        <add namespace="System.Collections"/>
        <add namespace="System.Collections.Generic"/>
        <add namespace="System.Collections.Specialized"/>
        <add namespace="System.Configuration"/>
        <add namespace="System.Text"/>
        <add namespace="System.Text.RegularExpressions"/>
        <add namespace="System.Linq"/>
        <add namespace="System.Xml.Linq"/>
        <add namespace="System.Web"/>
        <add namespace="System.Web.Caching"/>
        <add namespace="System.Web.SessionState"/>
        <add namespace="System.Web.Security"/>
        <add namespace="System.Web.Profile"/>
        <add namespace="System.Web.UI"/>
        <add namespace="System.Web.UI.WebControls"/>
        <add namespace="System.Web.UI.WebControls.WebParts"/>
        <add namespace="System.Web.UI.HtmlControls"/>
      </namespaces>
      <controls>
        <add tagPrefix="asp" namespace="System.Web.UI" assembly="System.Web.Extensions, Version=3.5.0.0, Culture=neutral, PublicKeyToken=31BF3856AD364E35"/>
        <add tagPrefix="asp" namespace="System.Web.UI.WebControls" assembly="System.Web.Extensions, Version=3.5.0.0, Culture=neutral, PublicKeyToken=31BF3856AD364E35"/>
      </controls>
    </pages>
    <!--
            The <authentication> section enables configuration 
            of the security authentication mode used by 
            ASP.NET to identify an incoming user. 
        -->
    <authentication mode="Windows"/>
    <!--
            The <customErrors> section enables configuration 
            of what to do if/when an unhandled error occurs 
            during the execution of a request. Specifically, 
            it enables developers to configure html error pages 
            to be displayed in place of a error stack trace.

        <customErrors mode="RemoteOnly" defaultRedirect="GenericErrorPage.htm">
            <error statusCode="403" redirect="NoAccess.htm" />
            <error statusCode="404" redirect="FileNotFound.htm" />
        </customErrors>
        -->
    <httpHandlers>
      <remove verb="*" path="*.asmx"/>
      <add verb="*" path="*.asmx" validate="false" type="System.Web.Script.Services.ScriptHandlerFactory, System.Web.Extensions, Version=3.5.0.0, Culture=neutral, PublicKeyToken=31BF3856AD364E35"/>
      <add verb="*" path="*_AppService.axd" validate="false" type="System.Web.Script.Services.ScriptHandlerFactory, System.Web.Extensions, Version=3.5.0.0, Culture=neutral, PublicKeyToken=31BF3856AD364E35"/>
      <add verb="GET,HEAD" path="ScriptResource.axd" type="System.Web.Handlers.ScriptResourceHandler, System.Web.Extensions, Version=3.5.0.0, Culture=neutral, PublicKeyToken=31BF3856AD364E35" validate="false"/>
    </httpHandlers>
    <httpModules>
      <add name="ScriptModule" type="System.Web.Handlers.ScriptModule, System.Web.Extensions, Version=3.5.0.0, Culture=neutral, PublicKeyToken=31BF3856AD364E35"/>
    </httpModules>
  </system.web>
  <system.codedom>
    <compilers>
      <compiler language="c#;cs;csharp" extension=".cs" warningLevel="4" type="Microsoft.CSharp.CSharpCodeProvider, System, Version=2.0.0.0, Culture=neutral, PublicKeyToken=b77a5c561934e089">
        <providerOption name="CompilerVersion" value="v3.5"/>
        <providerOption name="WarnAsError" value="false"/>
      </compiler>
      <compiler language="vb;vbs;visualbasic;vbscript" extension=".vb" warningLevel="4" type="Microsoft.VisualBasic.VBCodeProvider, System, Version=2.0.0.0, Culture=neutral, PublicKeyToken=b77a5c561934e089">
        <providerOption name="CompilerVersion" value="v3.5"/>
        <providerOption name="OptionInfer" value="true"/>
        <providerOption name="WarnAsError" value="false"/>
      </compiler>
    </compilers>
  </system.codedom>
  <!-- 
        The system.webServer section is required for running ASP.NET AJAX under Internet
        Information Services 7.0.  It is not necessary for previous version of IIS.
    -->
  <system.webServer>
    <validation validateIntegratedModeConfiguration="false"/>
    <modules>
      <remove name="ScriptModule"/>
      <add name="ScriptModule" preCondition="managedHandler" type="System.Web.Handlers.ScriptModule, System.Web.Extensions, Version=3.5.0.0, Culture=neutral, PublicKeyToken=31BF3856AD364E35"/>
    </modules>
    <handlers>
      <remove name="WebServiceHandlerFactory-Integrated"/>
      <remove name="ScriptHandlerFactory"/>
      <remove name="ScriptHandlerFactoryAppServices"/>
      <remove name="ScriptResource"/>
      <add name="ScriptHandlerFactory" verb="*" path="*.asmx" preCondition="integratedMode" type="System.Web.Script.Services.ScriptHandlerFactory, System.Web.Extensions, Version=3.5.0.0, Culture=neutral, PublicKeyToken=31BF3856AD364E35"/>
      <add name="ScriptHandlerFactoryAppServices" verb="*" path="*_AppService.axd" preCondition="integratedMode" type="System.Web.Script.Services.ScriptHandlerFactory, System.Web.Extensions, Version=3.5.0.0, Culture=neutral, PublicKeyToken=31BF3856AD364E35"/>
      <add name="ScriptResource" preCondition="integratedMode" verb="GET,HEAD" path="ScriptResource.axd" type="System.Web.Handlers.ScriptResourceHandler, System.Web.Extensions, Version=3.5.0.0, Culture=neutral, PublicKeyToken=31BF3856AD364E35"/>
    </handlers>
  </system.webServer>
  <runtime>
    <assemblyBinding appliesTo="v2.0.50727" xmlns="urn:schemas-microsoft-com:asm.v1">
      <dependentAssembly>
        <assemblyIdentity name="System.Web.Extensions" publicKeyToken="31bf3856ad364e35"/>
        <bindingRedirect oldVersion="1.0.0.0-1.1.0.0" newVersion="3.5.0.0"/>
      </dependentAssembly>
      <dependentAssembly>
        <assemblyIdentity name="System.Web.Extensions.Design" publicKeyToken="31bf3856ad364e35"/>
        <bindingRedirect oldVersion="1.0.0.0-1.1.0.0" newVersion="3.5.0.0"/>
      </dependentAssembly>
    </assemblyBinding>
  </runtime>
</configuration>
